# Supplementary material for: Mind the Curve: Dose–Response Fitting Biases the Synergy Scores across Software Used for Chemotherapy Combination Studies
Source: Int J Mol Sci. 2023 Jun 3;24(11):9705. doi: 10.3390/ijms24119705 (PMC10253300; doi:10.3390/ijms24119705)
Supplement: Supplementary file 1 [file ijms-24-09705-s001.zip]

Archive with 1 entries (1 files):
- ijms-2408485-supplementary.pdf
